# Supplementary material for: Effects of Various Ripening Media on the Mesoporous Structure and Morphology of Hydroxyapatite Powders
Source: Nanomaterials (Basel). 2023 Jan 19;13(3):418. doi: 10.3390/nano13030418 (PMC9919035; doi:10.3390/nano13030418)
Supplement: Supplementary file 1 [file nanomaterials-13-00418-s001.zip]

Archive with 1 entries (1 files):
- nanomaterials-2109918-supplementary.pdf
